# Supplementary material for: Association of Gut Dysbiosis with Disease Phenotype and Treatment in Systemic Lupus Erythematosus
Source: Med Sci (Basel). 2025 Aug 23;13(3):151. doi: 10.3390/medsci13030151 (PMC12452298; doi:10.3390/medsci13030151)
Supplement: Supplementary file 1 [file medsci-13-00151-s001.zip]

Archive with 1 entries (1 files):
- medsci-3808443-supplementary.pdf
